# Supplementary material for: The Use of Wearable Activity Trackers in Schools to Promote Child and Adolescent Physical Activity: A Descriptive Content Analysis of School Staff’s Perspectives
Source: Int J Environ Res Public Health. 2022 Oct 28;19(21):14067. doi: 10.3390/ijerph192114067 (PMC9654652; doi:10.3390/ijerph192114067)
Supplement: Supplementary file 1 [file ijerph-19-14067-s001.zip]

Archive with 1 entries (1 files):
- ijerph-1970520-supplementary.pdf
